# Supplementary material for: The Effect of Female Quality on Male Ejaculatory Expenditure and Reproductive Success in a Praying Mantid
Source: PLoS One. 2015 May 13;10(5):e0124209. doi: 10.1371/journal.pone.0124209 (PMC4430211; doi:10.1371/journal.pone.0124209)
Supplement: S1 Table — (CSV) [file pone.0124209.s001.csv]

Female ID	Female pronotum length at adulthood	Feeding Treatment	Female age on experiment day	Female weight before trial	Female condition before trial	Mate ID	Mate pronotum length at adulthood	Mate age on experiment day	Mate weight before trial	Mate condition before trial	Live sperm in spermatheca	Dead sperm in spermatheca	Total sperm in spermatheca	Live sperm in spermatophore	Dead sperm in spermatophore	Total sperm in spermatophore	Total live sperm transferred	Total sperm transferred	Percent live sperm transferred	Log total sperm transferred
149	18.19	1	20	1.31	0.072	100	14.05	17	0.31	0.0221	1333.3	1889	3222	667	4000	4667	2000	7889	25.35	3.9
50	18.81	1	18	1.311	0.0697	127	15.19	18	0.335	0.0221	333.3	0	333	333	2778	3111	667	3444	19.35	3.54
212	18.12	1	21	1.176	0.0649	119	14.4	19	0.273	0.019	8777.8	44667	53444	0	1444	1444	8778	54889	15.99	4.74
224	16.18	1	22	1.065	0.0658	83	13.65	20	0.312	0.0229	0	556	556	1222	10333	11556	1222	12111	10.09	4.08
41	16.62	1	21	1.069	0.0643	85	13.42	21	0.243	0.0181	3444.4	21333	24778	444	10111	10556	3889	35333	11.01	4.55
159	18.02	1	27	1.517	0.0842	211	14.16	22	0.276	0.0195	2000	9222	11222	2000	5333	7333	4000	18556	21.56	4.27
240	17.62	1	29	1.648	0.0935	135	12.46	24	0.17	0.0136	8444.4	14000	22444	0	0	0	8444	22444	37.62	4.35
237	16.04	1	28	1.32	0.0823	111	12.82	23	0.221	0.0172	3333.3	2000	5333	222	4000	4222	3556	9556	37.21	3.98
231	15.25	1	30	1.465	0.0961	257	13.75	37	0.277	0.0201	4777.8	15000	19778	222	4000	4222	5000	24000	20.83	4.38
188	14.49	1	28	1.399	0.0965	203	14.06	35	0.279	0.0198	7444.4	6778	14222	0	3000	3000	7444	17222	43.23	4.24
271	16.86	1	28	1.172	0.0695	206	13.13	35	0.212	0.0161	6555.6	5778	12333	7889	8333	16222	14444	28556	50.58	4.46
210	15.76	1	31	1.501	0.0952	267	12.03	31	0.222	0.0185	0	0	0	111	12667	12778	111	12778	0.87	4.11
269	15.49	1	33	1.323	0.0854	131	11.88	38	0.185	0.0156	3333.3	14667	18000	5000	889	5889	8333	23889	34.88	4.38
252	15.1	1	25	1.267	0.0839	279	12.49	27	0.194	0.0155	3444.4	4889	8333	1000	2111	3111	4444	11444	38.83	4.06
238	16.49	0	21	0.49	0.0297	59	13.65	19	0.319	0.0234	222.2	14333	14556	0	1556	1556	222	16111	1.38	4.21
8	16.12	0	22	0.536	0.0333	66	14.06	20	0.266	0.0189	3555.6	13000	16556	444	1111	1556	4000	18111	22.09	4.26
68	17.53	0	24	0.669	0.0382	220	12.85	24	0.243	0.0189	3777.8	24556	28333	0	4111	4111	3778	32444	11.64	4.51
151	16.35	0	23	0.629	0.0385	93	13.97	23	0.261	0.0187	2555.6	11333	13889	0	2333	2333	2556	16222	15.75	4.21
172	17.51	0	27	0.719	0.0411	242	13.71	24	0.275	0.0201	5777.8	6111	11889	111	6889	7000	5889	18889	31.18	4.28
259	16.47	0	25	0.66	0.0401	250	13.57	25	0.222	0.0164	1222.2	7667	8889	1667	8556	10222	2889	19111	15.12	4.28
249	16.47	0	26	0.707	0.0429	125	13.62	26	0.248	0.0182	27222.2	51222	78444	111	1778	1889	27333	80333	34.02	4.9
177	15.7	0	27	0.597	0.038	235	13.31	29	0.236	0.0177	2555.6	5667	8222	111	4889	5000	2667	13222	20.17	4.12
186	17.58	0	28	0.593	0.0337	167	13.27	23	0.249	0.0188	9333.3	20333	29667	444	5889	6333	9778	36000	27.16	4.56
223	17.4	0	27	0.535	0.0307	152	12.85	29	0.221	0.0172	6111.1	11333	17444	222	5333	5556	6333	23000	27.54	4.36
273	15.42	0	25	0.506	0.0328	258	13.12	27	0.258	0.0197	4222.2	3222	7444	222	444	667	4444	8111	54.79	3.91
124	15.84	0	24	0.561	0.0354	189	12.69	28	0.245	0.0193	7555.6	4111	11667	778	7000	7778	8333	19444	42.86	4.29
199	15.06	0	26	0.455	0.0302	133	12.6	31	0.184	0.0146	5000	3444	8444	5444	4889	10333	10444	18778	55.62	4.27
241	15.39	0	25	0.474	0.0308	234	12.76	32	0.155	0.0121	4111.1	14000	18111	1889	12111	14000	6000	32111	18.69	4.51
228	16.15	0	23	0.448	0.0277	266	12.8	32	0.228	0.0178	7333.3	11444	18778	0	1889	1889	7333	20667	35.48	4.32
