# Supplementary material for: The Effect of Female Quality on Male Ejaculatory Expenditure and Reproductive Success in a Praying Mantid
Source: PLoS One. 2015 May 13;10(5):e0124209. doi: 10.1371/journal.pone.0124209 (PMC4430211; doi:10.1371/journal.pone.0124209)
Supplement: S2 Table — (CSV) [file pone.0124209.s002.csv]

Female ID	Female pronotum length at adulthood	Female treatment	Female age	Female weight before trial	Female condition before trial	Mate ID	Mate pronotum length at adulthood	Mate age	Mate weight before trial	Mate condition before trial	Days taken to lay ootheca	Weight of ootheca	Mature eggs remaining in ovaries	Total eggs in egg sac	Total mature eggs produced	percent eggs in egg sac
1	17.13	1	28	1.268	0.074	37	13.77	25	0.252	0.018	5	0.487	49	90	139	64.75
6	18.29	0	21	0.658	0.036	46	14.31	16	0.289	0.02	8	0.157	0	36	36	100.00
15	16.27	1	21	0.815	0.05	19	14.42	23	0.344	0.024	3	0.217	44	47	91	51.65
35	18.25	1	22	1.234	0.068	79	14.69	20	0.283	0.019	1	0.294	56	74	130	56.92
43	18.57	0	21	0.612	0.033	31	13.62	19	0.279	0.02	12	0.151	0	39	39	100.00
47	18.66	1	21	1.183	0.063	55	15.1	21	0.301	0.02	2	0.286	61	54	115	46.96
48	19.08	1	21	1.363	0.071	117	14.9	16	0.331	0.022	4	0.327	61	62	123	50.41
49	16.61	0	25	0.668	0.04	216	13.82	20	0.324	0.023	5	0.136	0	35	35	100.00
61	18.36	0	27	0.736	0.04	219	15.79	22	0.384	0.024	23	0.135	3	32	35	91.43
67	17.6	0	20	0.698	0.04	136	16.16	17	0.354	0.022	11	0.176	0	41	41	100.00
72	16.32	1	27	1.439	0.088	132	12.79	25	0.206	0.016	6	0.534	63	100	163	61.35
87	17.59	0	21	0.654	0.037	25	14.38	16	0.27	0.019	6	0.172	0	34	34	100.00
96	15.37	1	28	1.05	0.068	264	14.88	26	0.324	0.022	7	0.452	57	100	157	63.69
103	18.36	0	20	0.773	0.042	65	14.06	17	0.345	0.025	11	0.159	0	37	37	100.00
107	17.7	1	27	1.404	0.079	155	13.74	22	0.285	0.021	1	0.329	60	58	118	49.15
129	15.68	1	28	1.304	0.083	139	13	23	0.219	0.017	6	0.506	60	96	156	61.54
130	16.62	0	27	0.648	0.039	260	13.59	25	0.278	0.02	6	0.134	0	35	35	100.00
141	14.43	1	26	1.061	0.074	221	14.15	23	0.268	0.019	7	0.452	67	106	173	61.27
153	16.32	0	27	0.705	0.043	190	13.56	25	0.313	0.023	4	0.134	0	30	30	100.00
163	18.7	1	22	1.361	0.073	209	14.14	20	0.277	0.02	1	0.333	71	68	139	48.92
166	15.99	1	21	0.686	0.043	113	14.34	18	0.253	0.018	9	0.22	57	40	97	41.24
194	16.97	1	20	1.191	0.07	101	14.14	17	0.282	0.02	9	0.252	63	60	123	48.78
196	16.46	0	25	0.635	0.039	275	12.64	23	0.183	0.014	6	0.14	0	33	33	100.00
197	15.86	1	28	1.196	0.075	44	15.01	25	0.31	0.021	6	0.48	55	101	156	64.74
200	17	0	21	0.666	0.039	244	13.31	23	0.272	0.02	12	0.135	0	32	32	100.00
201	17.28	0	20	0.689	0.04	114	14.41	17	0.266	0.018	16	0.158	0	35	35	100.00
204	18.19	0	21	0.581	0.032	162	14.43	16	0.323	0.022	14	0.147	0	33	33	100.00
205	15.22	0	26	0.448	0.029	75	12.54	26	0.224	0.018	7	0.096	0	30	30	100.00
253	16.83	1	26	1.32	0.078	254	13.31	24	0.221	0.017	2	0.342	65	74	139	53.24
261	17.59	1	22	1.144	0.065	182	13.97	22	0.304	0.022	3	0.366	73	70	143	48.95
268	17.17	0	28	0.755	0.044	256	13.66	25	0.281	0.021	10	0.157	0	39	39	100.00
272	16.36	0	27	0.447	0.027	95	13.2	36	0.22	0.017	15	0.043	11	10	21	47.62
276	16.96	0	28	0.419	0.025	169	12.34	31	0.201	0.016	20	0.072	0	14	14	100.00
